# Supplementary material for: Pollinator population size and pollination ecosystem service responses to enhancing floral and nesting resources
Source: Ecol Evol. 2017 Feb 19;7(6):1898–908. doi: 10.1002/ece3.2765 (PMC5355185; doi:10.1002/ece3.2765)
Supplement: Supplementary file 2 [file ECE3-7-1898-s002.zip]

Archive with 10 entries (10 files):
- ece32765-sup-0001-run_simulations_fullraster.R
- ece32765-sup-0002-flowerstrip_fullraster.R
- ece32765-sup-0003-latfordisp_stableVersion.R
- ece32765-sup-0004-nesting_floral_fullraster.R
- ece32765-sup-0005-runpoll_fullraster.R
- ece32765-sup-0006-runpoll_mgmt_int_fullraster.R
- ece32765-sup-0007-param_poll_20160430_JH.RData
- ece32765-sup-0008-landuse10.RData
- ece32765-sup-0009-edges10.RData
- ece32765-sup-0010-core10.RData
