# Supplementary material for: Pollinator population size and pollination ecosystem service responses to enhancing floral and nesting resources
Source: Ecol Evol. 2017 Feb 19;7(6):1898–908. doi: 10.1002/ece3.2765 (PMC5355185; doi:10.1002/ece3.2765)
Supplement: Supplementary file 2 [file ECE3-7-1898-s002.zip › ece32765-sup-0001-run_simulations_fullraster.R]

########################################################
########## Pollinator simualation experiment ###########
########################################################

# -------------------  Extent memory limit ------------------------ #
memory.limit(16000)

# -------------------  Define paths ------------------------ #
code_path <- getwd() # define code path
param_path <- paste(code_path, "/input",sep="")
map_path <- paste(code_path, "/inputlayers",sep="")
output_path <- paste(code_path, "/output",sep="")
flstrip_path <- output_path 

# --------  Defining landscape characteristics ------------- #	
cell.size <- 25     # unit: metres. Cells are squares.
size_landsc_m <- 10025 
radius = 3000 # radius for output calculations   

# -------------------  GIS packages -------------------- #	
require(rgdal)
require(rgeos)
require(raster)

# -------------------  load parameters -------------------- #	

load(paste0(param_path,"/param_poll_20160430_JH.RData"))

## -------------- RUN SIMULATIONS ----------------- ##


# ----------------  Create baseline  ----------------------- #

land_selection=10
baseline=TRUE; fieldedges = FALSE; flowerstrips = FALSE; z = 0; readflstrips = FALSE
no.landscapes = length(land_selection)
baseline.years = 6 
no.years = baseline.years 
setwd(code_path)
output.summary=FALSE
source("code/runpoll_mgmt_int_fullraster.R")

# ----------------  Run simulations with different management intervetions  ---------------- #

no.interventions = 4
no.landscapes = length(land_selection) 
no.years = 35
fls_per_landsc = 250

## No management  
z = 1; fieldedges = FALSE; flowerstrips = FALSE; baseline = FALSE; readflstrips = FALSE
setwd(code_path)
output.summary=TRUE
source("code/runpoll_mgmt_int_fullraster.R")

## Field edges    
z = 2; fieldedges = TRUE; flowerstrips = FALSE; baseline = FALSE; readflstrips = FALSE
setwd(code_path)
output.summary=TRUE
source("code/runpoll_mgmt_int_fullraster.R")

## Late flower strips   
z = 3; fieldedges = FALSE; flowerstrips = TRUE; baseline = FALSE; readflstrips = FALSE
setwd(code_path)
output.summary=TRUE
source("code/runpoll_mgmt_int_fullraster.R")

## Late flower strips and field edges     
z = 4; fieldedges = TRUE; flowerstrips = TRUE; baseline = FALSE; readflstrips = TRUE
setwd(code_path)
output.summary=TRUE
source("code/runpoll_mgmt_int_fullraster.R")


################# PLOTTING RESULTS #######################

# (1) reponse variable trajectories as shown in Figure 3 of the paper.

	# load in the results for the different sites (in this case only one) and treatments (by z, see above)

	i=10
	allres<-readRDS(paste0(output_path,"/outputdf_",i,"_1.rds"))
	no.years=35
	allres$year<-1:35
	allres$field<-0
	#for(i in 1:20){  # decomment if running for all twenty sites
		for(z in 1:4){
			if( ((i==10)&(z==1))==FALSE){ 
 			tempy<-readRDS(paste0(output_path,"/outputdf_",i,"_",z,".rds"))
			if("year"%in%names(tempy) == FALSE){
				tempy$year<-1:35
				}
			if("field"%in%names(tempy) == FALSE){
				tempy$field<-ifelse(z%in%c(2,4),rep(1,no.years),rep(0,no.years))
				}
		      allres<-rbind(allres,tempy)
			}
		#}			# decomment if running for all twenty sites
	}

	# prepare the plotting

	resp_vars=c("Q","VR1","VR2","VROSR")	
	resp_vars_txt=c("Number of colonies (per ha)","Pollinator visitation (early)", "Pollinator visitation (late)","Pollinators visiting oilseed")
	ylim_list=list(c(0,1.5),c(0,0.15),c(0,25),c(0,1))
	hfig2<-data.frame(counter=1:4,field=c(0,1,0,1),flower=c(0,0,1,1),colour=c("grey","grey","black","black"),lty=c(2,1,2,1))
	
	# plot

	nf<-layout(matrix(c(1,2,3,4,5,5),ncol=2,nrow=3,byrow=T),widths=c(1,1),heights=c(0.9,0.9,0.2))
	par(mar=c(5,6,3,1))
	for(j in 1:4){
	plot(x=allres$year,y=allres[,resp_vars[j]],type="n",ylim=ylim_list[[j]],axes=F,xlab="",ylab="") #

		for(i in 1:4){
				lines(allres$year[allres$field==hfig2$field[i] & allres$flower==hfig2$flower[i]],
				allres[ allres$field==hfig2$field[i] & allres$flower==hfig2$flower[i],resp_vars[j]],
				lwd=2,
				lty=hfig2$lty[i],
				col=as.character(hfig2$colour[i]))
		}
	
	axis(1)
	axis(2,las=2)
	mtext(text="Years since\nmanagement intervention",side=1,line=4)
	mtext(text=resp_vars_txt[j],side=2,line=3.2)
	box()
	}

	par(mar=c(1,1,1,1))
	plot(0:1,0:1,type="n",axes=F,ylab="",xlab="")
	legend(0, 1, legend=c("No\ntreatment", "Wider grassy\nfield margins", "Late-flowering\nflower strips", "Both\ntreatments"),
	col=as.character(hfig2$colour), lty=hfig2$lty, lwd=2,cex=1.5,ncol=4,bty="n",xpd=T,text.width=0.17)

# (2) map of the landscapes as shown in Figure 2 of the paper (for a different landscape, and at a different scale)

	lsel=10
	ysel=1
	load(paste0(code_path,"/inputlayers/","landuse",lsel,".RData"))
	load(paste0(code_path,"/inputlayers/","edges",lsel,".RData"))
	load(paste0(code_path,"/inputlayers/","core",lsel,".RData"))
	flstrips<-readRDS(paste0(output_path,"/flstrips_",lsel,".rds"))

	plot(rstck_crop[[ysel]])

	# defining the colours for the different land-uses

	# color scheme
	#annually tilled -> wheat
	#osr -> yellow
	#grassland -> green3
	#forest -> green4
	#water ->steelblue
	#the rest  -> brown3
	#management interventions/treatments -> black

	coloursn<-numeric(201)
	coloursn[parameters$lfn$annual.tilled==1]<-1
	coloursn[parameters$lfn$mass.flowering.crops==1]<-3
	coloursn[parameters$lfn$semi.natural.habitats==1]<-4
	coloursn[c(140:150,155:156)]<-5
	coloursn[180:186]<-6
	coloursn[coloursn==0]<-2	
	coloursn[200:201]<-7
	
	# the following object can be used as input for changing landuse matrix values to colour indices using reclassify()
	m    = matrix(c(1:201,1:201,coloursn), ncol=3, byrow = F)

	colours_short<-c("wheat","brown3","yellow","green3","green4","steelblue","black")

	landuse_baseline<-reclassify(rstck_crop[[ysel]], m, right = NA)

	# redo the same, adding the flower strips (in black)

	r2<-rstck_crop[[ysel]]
	values(r2)[values(flstrips[[ysel]])==1]<-201
	landuse_flowerstrips<-reclassify(r2, m, right = NA)

	# redo the same, adding the wide field edges
	# not as easy: the layers with the wider edges were not saved during the simulations, so need to be recreated here
	# note that whole cells (25x25m) are converted to edges for the purpose of visualisation only.
	# In fact they are of sub-cell size.

	enhanced_edges<-kstck_crop[[ysel]]
	values(enhanced_edges)<-0

			landuseCodes = parameters$lfn
			temp <- cbind(landuseCodes$code,landuseCodes$annual.tilled,landuseCodes$mass.flowering.crops)      
			temp[!is.finite(temp)]= 0
			temp2 <- subset(temp,temp[,2]==1 | temp[,3]==1)[,1] # select agricutlural land (either annually tilled or mass flowering crop)

	values(enhanced_edges)[values(rstck_crop[[ysel]])%in%temp2 & values(kstck_crop[[ysel]])>0]<-1
	r3<-rstck_crop[[ysel]]
	values(r3)[values(enhanced_edges)==1]<-200 # this is the edge landusecode

	landuse_wider_edges_highlighted<-reclassify(r3, m, right = NA)


	# plotting

	par(mfrow=c(2,2))
	par(mar=c(4,2,4,2))
	plot(landuse_baseline,col=colours_short[1:6],legend=FALSE)
	plot(landuse_flowerstrips,col=colours_short[c(1:7)],legend=FALSE)
	plot(landuse_wider_edges_highlighted,col=colours_short[c(1:7)],legend=FALSE)

	#par(mfrow=c(1,1))
	plot(1:100,1:100,type="n",axes=F,ylab="",xlab="")
	legend(  0, 50,
        legend = c("Arable crop", "Built-up", "Oilseed","Grassland", "Forest", "Treatment")[c(6,1,3,4,5,2)], 
        fill = colours_short[c(1:5,7)][c(6,1,3,4,5,2)],xpd=TRUE,cex=1,ncol=2)

# (3) map of intermediate variable (floral and nesting values) and response variables (examples)

	# done just with the baseline here (runpoll output files are fairly large objects...)

	z1<-readRDS(paste0(code_path,"/output/","runpoll_",lsel,"_",1,".rds"))
	show(z1[[1]]) # inspect data for first year (runpoll is a list with entries for each year of the simulation)

	plot(z1[[1]]$nest$`Bombus spp.`)
	plot(z1[[1]]$floral$`Bombus spp.`$floral.period.1)  # oilseed rape sticks out
	plot(z1[[1]]$nest$`Bombus spp.`$floral.period.2)  # grasslands stick out
	plot(z1[[1]]$flowvis$`Bombus spp.`$floral.period.1) # visitation rates (bumblebees per 25x25 m)

	#z2<-readRDS(paste0(code_path,"/output/","runpoll_",lsel,"_",2,".rds"))
	#z3<-readRDS(paste0(code_path,"/output/","runpoll_",lsel,"_",3,".rds"))
	#z4<-readRDS(paste0(code_path,"/output/","runpoll_",lsel,"_",4,".rds"))

############################################ THE END ##############################################################
