# Supplementary material for: Pollinator population size and pollination ecosystem service responses to enhancing floral and nesting resources
Source: Ecol Evol. 2017 Feb 19;7(6):1898–908. doi: 10.1002/ece3.2765 (PMC5355185; doi:10.1002/ece3.2765)
Supplement: Supplementary file 2 [file ECE3-7-1898-s002.zip › ece32765-sup-0002-flowerstrip_fullraster.R]

##############################
# Code to place flowerstrips #
##############################


# -------------------  Flowerstrip function -------------------- #	
#' Takes as parameters :
#' @param L.gismat.curr : the landscape map
#' @param edgesMap : the map containing the edges lengths
#' @param nest : the nesting values
#' @param floral : the floral values
#' @param landuseCodes : the landuse codes
#' @param cell.size : the size of one landscape cell in meters
#' @þaram fls_per_landsc : the number of flower strips per landscape

flowerstrip <- function(L.gismat.curr, 
                        edgesMap,
                        nest,
                        floral,
                        landuseCodes,
                        cell.size=25,
                        fls_per_landsc=250) 
{
  require("EBImage")
  require(plyr)
  
  L.gis.curr<-data.frame(row=as.vector(row(as.matrix(L.gismat.curr))),col=as.vector(col(as.matrix(L.gismat.curr))),v=as.vector(as.matrix(L.gismat.curr)))
  nr	 <- nrow(L.gismat.curr)
  nc	 <- ncol(L.gismat.curr)
  ncells <- ncell(L.gismat.curr)
  
  ## -----------------  Construct a window for moving average  ----------------- ##
  kern.nr=101;kern.nc=101; # this is the size of the window where we calculate thet moving average weighted by distance
  cent <- rep(kern.nr/2,2)
  dist <- sqrt((cent[1] - rep(1:kern.nr,kern.nc))^2 + (cent[2] - array(t(matrix(rep(1:kern.nc,kern.nr),kern.nr,kern.nc))))^2) 
  dist.mat <- matrix(dist,nrow=kern.nr,ncol=kern.nc)
  # set value on kernel parameter
  d = 40 # no. of cells
  # set kernel (gaussian kernel) 
  kern <- function(x,d)
  {
    L_d <- pi*d^2 
    (1-pnorm(x,d,d/4))/L_d
  }

  temp <- kern(dist.mat,d)
  kern.mat <- temp / sum(temp) # normalization 
  #image(kern.mat)
  
  ## select which species to consider
  s=1 # bumble bees

  ## -----------------  Select places for flowerstrip placement  ----------------- ##
  ## calculate index indicating high priority for a flower stip placement
  ## moving averages of nesting quality, average weighted by distance according to kernel
  numerator.input <- floral[[1]] # floral value period 1
  numerator <- filter2(as.matrix(numerator.input),kern.mat)
  
  denumerator.input <- floral[[2]] # floral value period 2
  denumerator <- filter2(as.matrix(denumerator.input),kern.mat)
  
  prob.mat <- numerator/denumerator # higher value means a potentially good place for a flower strip
  prob.mat[!is.finite(prob.mat)]=0 # take away NaN values
  #image(prob.mat)
  # new lines 20151216
  denumerator2<-pmax(denumerator,1e-3)
  numerator2<-pmax(numerator,1e-3)
  prob.mat2<-numerator2/denumerator2
  
  # YC: the following reduces the probability to 0 if too close to edge (less than 4 cells), eliminates need for additonal while loop
	prob.mat2[c(0:3,(nr-3):nr),]<-0 
	prob.mat2[,c(0:3,(nc-3):nc)]<-0
	# JH: the following elimnates cells which are field edges 
	prob.mat2[values(edgesMap)*1>0]<-0
  prob <- array(prob.mat2,c(1,length(L.gis.curr$v)))

  ## select agricultural land 
  temp1 <- cbind(landuseCodes$code,landuseCodes$annual.tilled,landuseCodes$mass.flowering.crops)      
  temp2 <- subset(temp1,temp1[,2]==1 | temp1[,3]==1)[,1] # select agricutlural land (either annually tilled or mass flowering crop)
  a=L.gis.curr$v%in%temp2*1 
  rm(temp1,temp2)
  prob[a!=1]<-0   # flowerstrips are placed on agricultural land and therefore prob for all other cells is set to zero
  prob[!is.finite(prob)]=0 # take away NaN values
  
  w = 100 # smallest distance between flowerstrips (in m)

  # the following calculates the total of flowerstrips placed 
  # in dependence on the amount of agricultural land in the landscape 
  tot_strips = round((sum(a)/ncells)*fls_per_landsc)

  pos <- 1:ncells # possible  positions
  ind <- 1:tot_strips
  loc <- array(0,c(tot_strips,2))
  flstrip <- L.gismat.curr #take value one where a flowerstrip is placed
  values(flstrip)<-0
  
  ## select the cells for the flowerstrip
  no.cells.per.flstrip = 8
  fl.wind <- 4 # size of window to search around each initally selected cell for a flowerstrip
  
  count <- 1

  # ------------  Conditional selection in while loop  ---------------- #
  
  while(count<tot_strips | count==tot_strips)
  {
    ## select initial cell
  	ind[count] <- sample(pos,1,replace=FALSE,prob=prob)
  	loc[count,] <- unlist(L.gis.curr[ind[count],c('row','col')])
     
    ## select other cells (test either horizontal or vertical)
  	fl.length=no.cells.per.flstrip/2
  	fl.width=no.cells.per.flstrip/fl.length
  	landuse.in.flrstr <- L.gismat.curr[loc[count,1],loc[count,2]]
  
  	strip.options=list(
  		horiz.strip=list(checklu=L.gismat.curr[loc[count,1]+c(0:(fl.width-1)),loc[count,2]+c(0:(fl.length-1))]==landuse.in.flrstr,
  		  selrow=loc[count,1]+c(0:(fl.width-1)),
  			selcol=loc[count,2]+c(0:(fl.length-1))
  		),
  		vert.strip=list(checklu=L.gismat.curr[loc[count,1]+c(0:(fl.length-1)),loc[count,2]+c(0:(fl.width-1))]==landuse.in.flrstr,
  			selrow=loc[count,1]+c(0:(fl.length-1)),
  			selcol=loc[count,2]+c(0:(fl.width-1))
  		)
  	)
  	
  	choices=numeric(0)
  	if(FALSE%in%(strip.options[[1]]$checklu==TRUE)==FALSE) {choices=c(choices,1)}
  	if(FALSE%in%(strip.options[[2]]$checklu==TRUE)==FALSE) {choices=c(choices,2)}
  	 
  	if(FALSE%in%(strip.options[[1]]$checklu==TRUE)==FALSE | FALSE%in%(strip.options[[2]]$checklu==TRUE)==FALSE )
  	{
  		strip.selec=sample(choices,1)
  		
  		flstrip[strip.options[[strip.selec]]$selrow,strip.options[[strip.selec]]$selcol]<-1
  		prob[(L.gis.curr$row%in%strip.options[[strip.selec]]$selrow) & (L.gis.curr$col%in%strip.options[[strip.selec]]$selcol)] <- 0
  		
  	 	## reduce probability of being selected close to the selected strip
  		rem <- (abs(loc[count,1] - L.gis.curr$row) < (w/cell.size)) & (abs(loc[count,2] - L.gis.curr$col) < (w/cell.size))
   		dist <- ((loc[count,1] - L.gis.curr$row)^2 + (loc[count,2] - L.gis.curr$col)^2)^0.5 
   		reduction <- dist/max(dist[rem]) 
    	reduction[!is.finite(reduction)]=0 # take away NaN values
    	prob[rem] <- prob[rem]*reduction[rem] # these cells have a very small probability of being selected in the future 
  	 
  	  count = count+1
  	} 
  }
  
  return(flstrip)
}

  
