# Supplementary material for: Pollinator population size and pollination ecosystem service responses to enhancing floral and nesting resources
Source: Ecol Evol. 2017 Feb 19;7(6):1898–908. doi: 10.1002/ece3.2765 (PMC5355185; doi:10.1002/ece3.2765)
Supplement: Supplementary file 2 [file ECE3-7-1898-s002.zip › ece32765-sup-0003-latfordisp_stableVersion.R]

library(EBImage)

#' Replace negative values by zeros and rescale such that the same sum is preserved
#' @param x a matrix or a vector
#' @return the 
noz <- function(x){
  s<-sum(x)
  x[x<0]<-0
  x<-x/sum(x)*s
}

#' Foragers dispersal in the lattice
#' @param N the matrix of foragers (source units)
#' @param alpha the matrix of resources
#' @param decay the dispersal kernel
#' @param decaycut the quantile that was used to cut the tails of the dispersal kernel
latfordisp <- function(N,
                       alpha,
                       decay)
{
  alpha[is.na(alpha)] <- 0
  N[is.na(N)] <- 0
  
  # cell-specific sum of the distance-weighted resources
  distWeigthedResources = filter2(alpha, decay) 
  distWeigthedResources[distWeigthedResources < 1e-15] <- 0 # replace values that are smaller than the zero-machine by zero
  
  # number of resources per individual, a.k.a repartition of the foragers on the resources
  # e.g. if there are 2 flowers and only 1 bee, it would means that on average there is 1/2 bee per flower
  # on the other hand if there are 6 bees and 2 flowers, there would be approx. 3 bees per flower
  relativeResources <- N*0 # initializing the matrix to have the same size as N
  relativeResources[distWeigthedResources > 0] = N[distWeigthedResources > 0] /  distWeigthedResources[distWeigthedResources > 0]
  relativeResources[distWeigthedResources < 0] = 0 ## the total number of foragers are not preserved here
  
  # dispersion of relative resources
  distWeightedRelativeResources = filter2(relativeResources, decay)
  distWeightedRelativeResources[distWeightedRelativeResources < 1e-15] <- 0
  
  visitationRate = distWeightedRelativeResources * alpha
  # the resources accessed by foragers are the distance-weighted resources but only at cells where foragers are actually nesting
  Racc_per_forager = distWeigthedResources*(N>0) 
  
  return(list(Racc_per_forager = Racc_per_forager,
              visitation_rate = visitationRate,
              distance_weighted_resources = distWeigthedResources))
}

#' Kernel computation, to be used as an input of the latfordisp function
#' @param beta the mean of the exponential distribution
#' @param cell.size the size of a lattice's cell in meters
#' @param maxSize The maximum alowable size of the resulting matrix.
#' @param decaycut the quantile used to cut the tails of the kernel
kerncalc <- function(beta, cell.size, maxSize = Inf, decaycut=0.99)
{
  radius = min(maxSize, round(qexp(decaycut,cell.size / beta)))
  mat_nrow = (radius * 2) + 1
  mat_ncol = (radius * 2) + 1
  ij <- cbind(1:mat_nrow, rep(1:mat_ncol, each= mat_nrow))
  reachable <- sqrt((ij[,1] - (radius + 1)) ^ 2 + (ij[,2] - (radius + 1)) ^ 2) <= radius
  decay <- exp(- (cell.size/beta) * (sqrt((ij[,1]  - (radius + 1)) ^ 2 + (ij[,2]  - (radius + 1)) ^ 2)))
  decay <- decay * reachable
  decay = decay / sum(decay)
  decay <- matrix(decay, mat_nrow, mat_ncol)
  return(list(decay=decay,decaycut=decaycut))
}

kerncalc_mort <- function(beta, cell.size, maxSize = Inf, decaycut=0.99,surv.per.m=0.9)
{
  radius = min(maxSize, round(qexp(decaycut,cell.size / beta)))
  mat_nrow = (radius * 2) + 1
  mat_ncol = (radius * 2) + 1
  ij <- cbind(1:mat_nrow, rep(1:mat_ncol, each= mat_nrow))
  reachable <- sqrt((ij[,1] - (radius + 1)) ^ 2 + (ij[,2] - (radius + 1)) ^ 2) <= radius
  decay <- exp(- (cell.size/beta) * (sqrt((ij[,1]  - (radius + 1)) ^ 2 + (ij[,2]  - (radius + 1)) ^ 2)))
  decay <- decay * reachable
  decay = decay / sum(decay)
  decay <- matrix(decay, mat_nrow, mat_ncol)
  mortality <- surv.per.m^( cell.size *(sqrt((ij[,1]  - (radius + 1)) ^ 2 + (ij[,2]  - (radius + 1)) ^ 2)))
  return(list(decay=decay*mortality,decaycut=decaycut))
}

# An older version of kerncalc, should not be used but let's keep it around a couple of
# days more.
kerncalc_old <- function(beta,
                     cell.size,
                     maxSize = Inf,
                     decaycut=0.99) 
{
  radius = min(maxSize,round(qexp(decaycut,cell.size / beta)))

  dmat <- matrix(0,nrow = (radius * 2) + 1,ncol = (radius * 2) + 1)
  reachable <- matrix(0,nrow = (radius * 2) + 1,ncol = (radius * 2) + 1)
  decay <- matrix(0,nrow = (radius * 2) + 1,ncol = (radius * 2) + 1)
  
  for (ii in 1:nrow(dmat))
  {
    for (jj in 1:ncol(dmat))
    {
      reachable[ii,jj] <-
        ifelse(sqrt((ii - (radius + 1)) ^ 2 + (jj - (radius + 1)) ^ 2) > radius,0,1)
      decay[ii,jj] <-
        exp(- (cell.size/beta) * (sqrt((ii - (radius + 1)) ^ 2 + 
                                         (jj - (radius + 1)) ^ 2)))
    }
  }
  decay <- decay * reachable
  decay = decay / sum(decay)
  
  return(list(decay=decay,decaycut=decaycut))
}
