# Supplementary material for: Pollinator population size and pollination ecosystem service responses to enhancing floral and nesting resources
Source: Ecol Evol. 2017 Feb 19;7(6):1898–908. doi: 10.1002/ece3.2765 (PMC5355185; doi:10.1002/ece3.2765)
Supplement: Supplementary file 2 [file ECE3-7-1898-s002.zip › ece32765-sup-0004-nesting_floral_fullraster.R]

#' Function that compute the floral and nesting arrays according to the bees that are accounted for 
#' @param landuseMap the map of the landscape containing the landuse categories, GIVEN AS A RASTER
#' @param edgesMap the map containing the length of field edges in each cell, GIVEN AS A RASTER
#' @param landuseCodes the matching between landuse codes and landuse category names
#' @param bees the vector of bee species
#' @param num_floral the number of floral periods
#' @param florNestInfo a list containing the floral and nesting information, with 4 elements: 1) the floral coverage, 2) bumblee bee info, i.e. floral value and attractiveness, 3) honeybee info and 4) solitary bee info
#' @return a list containing two arrays: one of dimension nb of bees containing the nesting qualities, and one of dimension nb of bees * nb of periods containing the floral values for each species and each period
computeFloralNesting <- function(landuseMap, edgesMap, widthEdges, landuseCodes, bees, num_floral, florNestInfo)
{

  library(raster)
  library(plyr)
  nr <- nrow(landuseMap)
  nc <- ncol(landuseMap)
    
  num_bees <- length(bees)
  
  # Creation of arrays
  emptyraster<-landuseMap
  values(emptyraster)<-NA
  nest <- mget(rep("emptyraster",num_bees))
  floral_periods <- stack(mget(rep("emptyraster",num_floral)))
  names(floral_periods)=paste("floral period",1:num_floral,sep=" ")
  floral <- mget(rep("floral_periods",num_bees))
  names(floral)=bees
  names(nest)=bees
  attract=emptyraster
  # width of edges in the landscape
  propEdges <- edgesMap*widthEdges/(cell.size^2); # blrast contains the length of the edges
  codeEdges <- landuseCodes[landuseCodes$lu=="field_edge",'code']
  # Add coverage due to edges
  floralCoverage <- floral_periods
  
	# to do -> soft code period number by introducing a loop:
 
 for(v in 1:num_floral){
  values(floralCoverage[[v]]) <- mapvalues(values(landuseMap),florNestInfo$floralCover[,'code'],florNestInfo$floralCover[,paste0('Flor_Cov_P',v,'_b')], warn_missing = FALSE)
  }
  
  # Derive nesting and floral values for the different species #
  for(s in 1:num_bees)
  {
	  values(nest[[s]]) <- mapvalues(values(landuseMap),florNestInfo$attract[florNestInfo$attract[,'species']==s,'code'],florNestInfo$attract[florNestInfo$attract[,'species']==s,'Nest_P1_b'], warn_missing = FALSE)
  	nest[[s]]<-nest[[s]] * (1-propEdges) + propEdges * florNestInfo$attract[codeEdges,'Nest_P1_b']

    for (v in 1:num_floral)
    {
	    values(attract) <- mapvalues(values(landuseMap),florNestInfo$attract[florNestInfo$attract[,'species']==s,'code'],florNestInfo$attract[florNestInfo$attract[,'species']==s,paste0("Flor_P",v,"_b")], warn_missing = FALSE)
      attractEdges <- florNestInfo$attract[codeEdges,paste0("Flor_P",v,"_b")]
   
      values(floral[[s]][[v]]) <- values(floralCoverage[[v]]) * values(attract) * (1 - values(propEdges)) + values(propEdges) * florNestInfo$floralCover[codeEdges,paste0("Flor_Cov_P",v,"_b")] * attractEdges
    }
  }

  # check that nesting and floral values are different from NA
  testfunction=function(x,type){
	if(sum(is.na(values(x))>0)) warning(paste0("NA(s) detected in ",type," values"))
	}
  lapply(nest,testfunction,type="nesting")
  lapply(floral,testfunction,type="floral")

  return(list(nest=nest,floral=floral))
}       
