# Supplementary material for: Pollinator population size and pollination ecosystem service responses to enhancing floral and nesting resources
Source: Ecol Evol. 2017 Feb 19;7(6):1898–908. doi: 10.1002/ece3.2765 (PMC5355185; doi:10.1002/ece3.2765)
Supplement: Supplementary file 2 [file ECE3-7-1898-s002.zip › ece32765-sup-0006-runpoll_mgmt_int_fullraster.R]

###########################################################################################
# Run pollination models given late-flowering flowerstrip and fieldedge treatment		#
###########################################################################################

source("code/latfordisp_stableVersion.R")
source("code/runpoll_fullraster.R")
source("code/nesting_floral_fullraster.R")

for(i in land_selection)
{ 

	load(paste0(code_path,"/inputlayers/","landuse",i,".RData"))
	load(paste0(code_path,"/inputlayers/","edges",i,".RData"))
	load(paste0(code_path,"/inputlayers/","core",i,".RData"))

	# ----------------  Import functions  ----------------------- #

	# late flowering flower strips (floral cover in period 1 is 0)
	parameters$florNestInfo$floralCover[201,"Flor_Cov_P1_b"] <- 0
  
	# -------------------  Create vectors to save the output -------------------- #
	runpoll_out <- vector('list',no.years) 
	osr <- vector('list',no.years) 
	flstrips <- vector('list',no.years)
	edges <- vector('list',no.years)
	flcover <- vector('list',no.years)
	ltracker <- numeric(no.years)
  
	for(y in 1:no.years)
	{
		print(paste0("Landscape ",i," year ",y))

		# point towards the right land-use map (in the series 2007-2013, which is to be repeated if y>7)
  	if(y==1){
  	  l <- y
  	}else{
			l<-(y%%7)
		}
		if(l==0) {l<-7}
		
		ltracker[y]<-l

		# -------------------  Include management interventions -------------------- #	

		# copy the land-use matrices to be able to modify them while keeping the original ones for other treatments

		kstck_crop_use<-kstck_crop[[l]]
		rstck_crop_use<-rstck_crop[[l]]

		if (fieldedges==TRUE)
		{
		  # apply the "field edges" management intervention by doubling the field edges length
			landuseCodes = parameters$lfn
			temp <- cbind(landuseCodes$code,landuseCodes$annual.tilled,landuseCodes$mass.flowering.crops)      
			temp[!is.finite(temp)]= 0
			temp2 <- subset(temp,temp[,2]==1 | temp[,3]==1)[,1] # select agricutlural land (either annually tilled or mass flowering crop)
			values(kstck_crop_use)[values(rstck_crop_use)%in%temp2] <-  2*values(kstck_crop_use)[values(rstck_crop_use)%in%temp2]
		}
    
		if (flowerstrips==TRUE)
		{
		  # readflstrips is TRUE when we want to import the flower strip position
			if (readflstrips==FALSE)
			{ 
			  # create flstrips and place them in agricultural land 
	      setwd(code_path)
	      source("code/flowerstrip_fullraster.R")

				nestFloral<- computeFloralNesting(landuseMap = rstck_crop_use,
                                    edgesMap = kstck_crop_use,
                                    widthEdges = 2.4,
                                    landuseCodes = parameters$lfn,
                                    bees = c("Bombus spp."),
                                    num_floral = 2,
                                    florNestInfo = parameters$florNestInfo)
    
  			temp <- flowerstrip(L.gismat.curr=rstck_crop_use, 
  			                    edgesMap = kstck_crop_use, 
  			                    nest=nestFloral$nest[[1]], 
  			                    floral=nestFloral$floral[[1]], 
  			                    landuseCodes=parameters$lfn, 
  			                    cell.size=cell.size, 
  			                    fls_per_landsc=fls_per_landsc)

				values(rstck_crop_use)[values(temp)==1]<-201
				flstrips[[y]] <- temp
				rm(temp);gc()

      }else
      { 
        temp.list <- readRDS(paste(flstrip_path,"/flstrips_",i,".rds",sep=""))
	  		flstrips[[y]] <- temp.list[[y]] 
		  	values(rstck_crop_use)[values(flstrips[[y]])==1]<-201
			  rm(temp.list);gc()
      }

		} # end flowerstrip 
  
  
  	# -------------------  Compute (potentially new) floral and nesting quality -------------------- #	

		nestFloral<- computeFloralNesting(landuseMap = rstck_crop_use, 
		                                  edgesMap = kstck_crop_use, 
		                                  widthEdges = 2.4, 
		                                  landuseCodes = parameters$lfn, 
		                                  bees = c("Bombus spp."), 
		                                  num_floral = 2, 
		                                  florNestInfo = parameters$florNestInfo)
  

		# -------------------  Set initial populations  -------------------- # 

		init.populations<-ifelse (y==1  &  baseline == TRUE, TRUE,FALSE)

		if(y==1  &  baseline==TRUE){input.populations=""}

		if(y==1  &  baseline==FALSE)
		{
  		q <- readRDS(paste(output_path,"/baseline_",i,".rds",sep=""))
      input.populations<-q[[baseline.years]]$M_poll
  		values(input.populations[[1]])[is.na(values(input.populations[[1]]))] <- 0
  		rm(q);gc()
  	}
	
  	if(y>1)
  	{
		  input.populations<-runpoll_out[[y-1]]$M_poll
		  values(input.populations[[1]])[is.na(values(input.populations[[1]]))] <- 0
		}

		# -------------------  Run the model  -------------------- # 

		runpoll_out[[y]] <- runpoll(firstyear = init.populations, 
		                            M_poll0=input.populations, 
		                            bees = c("Bombus spp."), 
		                            cell.size=cell.size, 
		                            paramList = parameters, 
		                            nest = nestFloral$nest, 
		                            floral = nestFloral$floral, 
		                            cutoff=0.99)
  
	} # end year loop
  
	# -------------------  Save output for landscape i -------------------- #

	setwd(output_path)
	if(baseline == TRUE)
	{
		saveRDS(runpoll_out,paste("baseline_",i,".rds",sep=""))
	}else
  {
		saveRDS(runpoll_out,paste("runpoll_",i,"_",z,".rds",sep=""))
	}

	# Saving flower strip locations if we created new ones
	if (flowerstrips==TRUE & readflstrips==FALSE) 
	{
		saveRDS(flstrips,paste("flstrips_",i,".rds",sep=""))
	}

	if(output.summary==TRUE)
	{
		summarize_Q<-function(x) mean(values(x$M_poll[[1]][[1]])*values(core))*(1/(cell.size^2))*(100*100)
		summarize_N<-function(x) mean(values(x$N_poll[[1]][[1]])*values(core))*(1/(cell.size^2))*(100*100)
		summarize_M<-function(x) mean(values(x$M_poll[[1]][[2]])*values(core))*(1/(cell.size^2))*(100*100)

		Q=unlist(lapply(runpoll_out,summarize_Q))
		N=unlist(lapply(runpoll_out,summarize_N))
		M=unlist(lapply(runpoll_out,summarize_M))

	if (flowerstrips==TRUE)
	{
		VROSR <- sapply(1:no.years, function(year){mean(
		  values(runpoll_out[[year]]$flowvis[[1]][[1]])[values(rstck_crop[[ltracker[year]]])==20  & values(core)==1])*
		  (1/cell.size^2)*(100*100)*(1/parameters$ florNestInfo$floralCover[20,'Flor_Cov_P1_b'])})
		
		VR1 <- sapply(1:no.years, function(year){mean(
		  values(runpoll_out[[year]]$flowvis[[1]][[1]])[values(runpoll_out[[year]]$floral[[1]][[1]])>0 & values(core)==1 & values(flstrips[[year]])==0]/
			values(runpoll_out[[year]]$floral[[1]][[1]])[values(runpoll_out[[year]]$floral[[1]][[1]])>0 & values(core)==1 & values(flstrips[[year]])==0])*
		  (1/cell.size^2)*(100*100)})
		
		VR2 <- sapply(1:no.years, function(year){mean(
			values(runpoll_out[[year]]$flowvis[[1]][[2]])[values(runpoll_out[[year]]$floral[[1]][[2]])>0 & values(core)==1 & values(flstrips[[year]])==0]/
			values(runpoll_out[[year]]$floral[[1]][[2]])[values(runpoll_out[[year]]$floral[[1]][[2]])>0 & values(core)==1 & values(flstrips[[year]])==0])*
			(1/cell.size^2)*(100*100)})
		
		OSR <- sapply(1:no.years, function(year){sum( values(rstck_crop[[ltracker[year]]])==20 & values(core)==1 & values(flstrips[[year]])==0)/
		                sum(values(core)[values(flstrips[[year]])==0])})
		
		FLOWER <- rep(1,no.years)
	}else
	{
		VROSR <- sapply(1:no.years, function(year){mean(values(runpoll_out[[year]]$flowvis[[1]][[1]])[values(rstck_crop[[ltracker[year]]])==20  & values(core)==1])*
			(1/cell.size^2)*(100*100)*(1/parameters$ florNestInfo$floralCover[20,'Flor_Cov_P1_b'])})
		
		VR1 <- sapply(1:no.years, function(year){mean(
			values(runpoll_out[[year]]$flowvis[[1]][[1]])[values(runpoll_out[[year]]$floral[[1]][[1]])>0 & values(core)==1 ]/
			values(runpoll_out[[year]]$floral[[1]][[1]])[values(runpoll_out[[year]]$floral[[1]][[1]])>0 & values(core)==1 ])*
			(1/cell.size^2)*(100*100)})
		
		VR2 <- sapply(1:no.years, function(year){mean(
			values(runpoll_out[[year]]$flowvis[[1]][[2]])[values(runpoll_out[[year]]$floral[[1]][[2]])>0 & values(core)==1 ]/
			values(runpoll_out[[year]]$floral[[1]][[2]])[values(runpoll_out[[year]]$floral[[1]][[2]])>0 & values(core)==1 ])*
			(1/cell.size^2)*(100*100)})
		
		OSR <- sapply(1:no.years, function(year){sum(values(rstck_crop[[ltracker[year]]])==20 & values(core)==1)/sum(values(core))})
		
		FLOWER<-rep(0,no.years)
	}

	HET <- sapply(1:no.years, function(year){sum(values(kstck_crop[[ltracker[year]]])[values(core)==1])})
	
	field = ifelse(fieldedges==TRUE,rep(1,no.years),rep(0,no.years))

	output.df<-data.frame(landscape=rep(i,no.years),
	                      year=1:no.years,
	                      map=ltracker,
	                      osr.mean=rep(mean(OSR),no.years),
	                      het.mean=rep(mean(HET),no.years), 
	                      osr=OSR,
	                      het=HET,
	                      flower=FLOWER,
	                      field=field, 
	                      Q=Q,N=N,M=M,VR1=VR1,VR2=VR2,VROSR=VROSR)
	
	saveRDS(output.df,paste("outputdf_",i,"_",z,".rds",sep=""))
  }


 	rm(rstck_crop,kstck_crop,runpoll_out,output.df,flstrips);gc()    
  
} # end landscape loop

# -------------------  END -------------------- #
